# Supplementary material for: Exploring the relative contributions of learning motivations and test perceptions to autonomous English as a foreign language learning and achievement
Source: Front Psychol. 2023 Jan 25;14:1059375. doi: 10.3389/fpsyg.2023.1059375 (PMC9905107; doi:10.3389/fpsyg.2023.1059375)
Supplement: Supplementary file 1 [file Table_1.XLSX]

## Sheet: Descriptive statistics
	Table 1 Item-level descriptive statistics (Senior I)
			N	Minimum	Maximum	Mean	Std. Deviation	Skewness		Kurtosis
			Statistic	Statistic	Statistic	Statistic	Statistic	Statistic	Std. Error	Statistic	Std. Error
	LLM-Integrative 1	为了能和他人用英语进行交流 For being able to communicate in English with other people	1199	1	5	3.65	1.336	-0.669	0.071	-0.732	0.141
	LLM-Integrative 2	为了了解英美国家的文化和习俗 For being able to understand the cultures and traditions of major English-speaking countries	1199	1	5	3.1	1.315	-0.196	0.071	-1.057	0.141
	LLM-Integrative 3	为了以后出国旅游方便 For being able to travel abroad with ease	1199	1	5	3.85	1.245	-0.912	0.071	-0.144	0.141
	LLM-Integrative 4	为了结交外国朋友 For being able to make friends with foreigners	1199	1	5	3.48	1.298	-0.469	0.071	-0.829	0.141
	LLM-Development 1	为了以后有更好的学习和发展机会 For gaining better opportunities for education and development in future	1199	1	5	4.28	1.03	-1.588	0.071	2.042	0.141
	LLM-Development 2	为了在以后的求职面试中有优势 For gaining an edge in job hunting in future	1199	1	5	4.23	1.044	-1.42	0.071	1.419	0.141
	LLM-Development 3	为了提高自身素质适应社会发展需要 For improving my overall ability to meet the needs of the society nowadays	1199	1	5	4.14	1.091	-1.259	0.071	0.87	0.141
	LLM-Development 4	为了拓宽视野和丰富知识 For broadening my horizon and enriching my knowledge base	1199	1	5	4.04	1.138	-1.203	0.071	0.71	0.141
	LLM-Requirement 1	为了父母的期望 For meeting my parents’ expectations	1199	1	5	3.74	1.353	-0.817	0.071	-0.568	0.141
	LLM-Requirement 2	学校课程安排和老师的要求 For meeting the requirements from teachers and courses of my school	1199	1	5	3.49	1.412	-0.487	0.071	-1.093	0.141
	LLM-Requirement 3	英语是高考的必考科目不得不学 For gaining a higher score in the English test of Gaokao because it is a compulsory test	1199	1	5	3.75	1.465	-0.783	0.071	-0.865	0.141
	TP-Validity 1	高考英语考试是对高中三年英语学习情况的有效检测 Gaokao will be a valid examination of my English learning achievements during my senior middle school	1199	1	5	3.55	1.332	-0.63	0.071	-0.766	0.141
	TP-Validity 2	高考英语考试能较准确、客观地反映高中学生英语水平 Gaokao results accurately and objectively reflect senior middle school students’ English language proficiency	1199	1	5	3.25	1.298	-0.308	0.071	-1.002	0.141
	TP-Validity 3	高考英语考试使我高中阶段英语学习的目标更明确 Gaokao has helped me set a clearer goal of English language learning during my senior middle school	1199	1	5	3.42	1.24	-0.483	0.071	-0.701	0.141
	TP-Importance 1	在高考英语考试中取得的成绩对我以后英语学习的自信心很重要 Gaining a high score in Gaokao is important for my confidence in English learning in future	1199	1	5	3.59	1.276	-0.637	0.071	-0.636	0.141
	TP-Importance 2	在高考英语考试中取得的成绩使我在同学、老师、家人面前有面子 Gaining a high score in Gaokao is important to me, because it helps me maintain a good image in front of my classmates, teachers and family members	1199	1	5	3	1.375	-0.042	0.071	-1.214	0.141
	TP-Importance 3	在高考英语考试中取得的成绩对我以后继续学习英语很重要 The score I achieve in Gaokao is important for my future English learning	1199	1	5	3.55	1.371	-0.615	0.071	-0.844	0.141
	LLP-Amusement 1	听英文歌曲 Listening to songs in English	1199	1	5	3.51	1.128	-0.299	0.071	-0.679	0.141
	LLP-Amusement 2	观看英文电影、电视节目 Watching motives and TV shows in English	1199	1	5	3.21	1.16	-0.079	0.071	-0.777	0.141
	LLP-Communicative 1	用英文写便条、信件、电子邮件 Writing notes, letters or emails in English	1199	1	5	1.77	0.951	1.263	0.071	1.272	0.141
	LLP-Communicative 2	参加校内外英语活动或竞赛 Taking part in English language activities and contests in and outside school	1199	1	5	1.61	0.87	1.587	0.071	2.487	0.141
	LLP-Communicative 3	与英语为母语的人士交流 Communicating with native speakers in English	1199	1	5	1.66	0.968	1.568	0.071	2.053	0.141
	LLP-Communicative 4	用英文写日记或周记 Writing diaries or weekly diaries in English	1199	1	5	1.88	0.985	1.031	0.071	0.513	0.141
	LLP-Communicative 5	用英语和同学、老师交流 Communicating with my classmates and teachers in English	1199	1	5	2.06	0.931	0.74	0.071	0.353	0.141
	LLP-Communicative 6	浏览英文网页或网站 Browsing webpages in English	1199	1	5	1.89	1.093	1.143	0.071	0.563	0.141
	LLP-Communicative 7	参加英语课外辅导班 Taking part in complementary English classes outside school	1199	1	5	1.79	1.059	1.322	0.071	1.054	0.141
	LLP-Curriculum 1	做英语课本上的练习题 Doing exercises from the textbook	1199	1	5	3.69	1.152	-0.593	0.071	-0.482	0.141
	LLP-Curriculum 2	记英语课本中的单词 Memorizing English words from the textbook	1199	1	5	3.87	1.038	-0.631	0.071	-0.26	0.141
	LLP-Curriculum 3	复习老师课堂讲授的内容 Reviewing what has been taught in class	1199	1	5	3.17	1.02	-0.071	0.071	-0.272	0.141
	LLP-Curriculum 4	做教辅资料（如英语学习报、同步练习册）上的练习题 Doing exercises from course related materials (e.g., English learning papers, Exercise Book)	1199	1	5	3.83	1.199	-0.806	0.071	-0.292	0.141
	LLP-Curriculum 5	进行听力练习 Doing exercises in English listening comprehension	1199	1	5	3.74	1.152	-0.705	0.071	-0.328	0.141
	LLP-Test 1	做高考英语考试相关训练题或模拟题 Practicing Gaokao-related exercises or mock test papers	1199	1	5	2.85	1.186	0.087	0.071	-0.823	0.141
	LLP-Test 2	做高考英语考试往年真题 Practicing Gaokao past papers	1199	1	5	2.71	1.167	0.196	0.071	-0.752	0.141
	LLP-Test 3	朗读或背诵高考英文范文 Reciting or memorizing Gaokao model writings	1199	1	5	2.23	1.062	0.695	0.071	0.007	0.141
	LLP-Test 4	记高考英语相关材料上的单词 Memorizing words from Gaokao-related materials	1199	1	5	2.82	1.235	0.161	0.071	-0.894	0.141
	LLP-Time	你平时课后每天用于英语学习的时间平均为多少？How much time do you spend on English learning outside class on average everyday?	1199	1	5	2.4	0.956	0.56	0.071	0.132	0.141
	Achievement	你平时的英语成绩属于哪个范围(总分150分)? Which range do your English test scores normally fall into (Full mark: 150) ?	1199	1	5	2.66	1.319	0.243	0.071	-1.083	0.141
	Valid N (listwise)		1199
	Table 2 Item-level descriptive statistics (Senior II)
			N	Minimum	Maximum	Mean	Std. Deviation	Skewness		Kurtosis
			Statistic	Statistic	Statistic	Statistic	Statistic	Statistic	Std. Error	Statistic	Std. Error
	LLM-Integrative 1	为了能和他人用英语进行交流 For being able to communicate in English with other people	1098	1	5	3.51	1.432	-0.527	0.074	-1.081	0.148
	LLM-Integrative 2	为了了解英美国家的文化和习俗 For being able to understand the cultures and traditions of major English-speaking countries	1098	1	5	3.02	1.453	-0.092	0.074	-1.345	0.148
	LLM-Integrative 3	为了以后出国旅游方便 For being able to travel abroad with ease	1098	1	5	3.76	1.352	-0.855	0.074	-0.486	0.148
	LLM-Integrative 4	为了结交外国朋友 For being able to make friends with foreigners	1098	1	5	3.4	1.391	-0.425	0.074	-1.056	0.148
	LLM-Development 1	为了以后有更好的学习和发展机会 For gaining better opportunities for education and development in future	1098	1	5	4.21	1.126	-1.495	0.074	1.404	0.148
	LLM-Development 2	为了在以后的求职面试中有优势 For gaining an edge in job hunting in future	1098	1	5	4.19	1.106	-1.422	0.074	1.279	0.148
	LLM-Development 3	为了提高自身素质适应社会发展需要 For improving my overall ability to meet the needs of the society nowadays	1098	1	5	3.99	1.223	-1.123	0.074	0.247	0.148
	LLM-Development 4	为了拓宽视野和丰富知识 For broadening my horizon and enriching my knowledge base	1098	1	5	3.89	1.279	-1.003	0.074	-0.099	0.148
	LLM-Requirement 1	为了父母的期望 For meeting my parents’ expectations	1098	1	5	3.63	1.445	-0.673	0.074	-0.944	0.148
	LLM-Requirement 2	学校课程安排和老师的要求 For meeting the requirements from teachers and courses of my school	1098	1	5	3.64	1.408	-0.671	0.074	-0.874	0.148
	LLM-Requirement 3	英语是高考的必考科目不得不学 For gaining a higher score in the English test of Gaokao because it is a compulsory test	1098	1	5	3.98	1.447	-1.131	0.074	-0.269	0.148
	TP-Validity 1	高考英语考试是对高中三年英语学习情况的有效检测 Gaokao will be a valid examination of my English learning achievements during my senior middle school	1098	1	5	3.3	1.429	-0.382	0.074	-1.196	0.148
	TP-Validity 2	高考英语考试能较准确、客观地反映高中学生英语水平 Gaokao results accurately and objectively reflect senior middle school students’ English language proficiency	1098	1	5	3	1.354	-0.123	0.074	-1.214	0.148
	TP-Validity 3	高考英语考试使我高中阶段英语学习的目标更明确 Gaokao has helped me set a clearer goal of English language learning during my senior middle school	1098	1	5	3.23	1.334	-0.327	0.074	-1.028	0.148
	TP-Importance 1	在高考英语考试中取得的成绩对我以后英语学习的自信心很重要 Gaining a high score in Gaokao is important for my confidence in English learning in future	1098	1	5	3.45	1.362	-0.481	0.074	-0.919	0.148
	TP-Importance 2	在高考英语考试中取得的成绩使我在同学、老师、家人面前有面子 Gaining a high score in Gaokao is important to me, because it helps me maintain a good image in front of my classmates, teachers and family members	1098	1	5	2.96	1.464	-0.006	0.074	-1.351	0.148
	TP-Importance 3	在高考英语考试中取得的成绩对我以后继续学习英语很重要 The score I achieve in Gaokao is important for my future English learning	1098	1	5	3.34	1.428	-0.39	0.074	-1.118	0.148
	LLP-Amusement 1	听英文歌曲 Listening to songs in English	1098	1	5	3.47	1.161	-0.328	0.074	-0.718	0.148
	LLP-Amusement 2	观看英文电影、电视节目 Watching motives and TV shows in English	1098	1	5	3.17	1.201	-0.074	0.074	-0.841	0.148
	LLP-Communicative 1	用英文写便条、信件、电子邮件 Writing notes, letters or emails in English	1098	1	5	1.66	0.924	1.524	0.074	2.115	0.148
	LLP-Communicative 2	参加校内外英语活动或竞赛 Taking part in English language activities and contests in and outside school	1098	1	5	1.47	0.843	1.99	0.074	3.76	0.148
	LLP-Communicative 3	与英语为母语的人士交流 Communicating with native speakers in English	1098	1	5	1.49	0.848	2.084	0.074	4.594	0.148
	LLP-Communicative 4	用英文写日记或周记 Writing diaries or weekly diaries in English	1098	1	5	1.78	1.024	1.332	0.074	1.214	0.148
	LLP-Communicative 5	用英语和同学、老师交流 Communicating with my classmates and teachers in English	1098	1	5	1.89	0.935	1.052	0.074	0.995	0.148
	LLP-Communicative 6	浏览英文网页或网站 Browsing webpages in English	1098	1	5	1.84	1.12	1.351	0.074	1.043	0.148
	LLP-Communicative 7	参加英语课外辅导班 Taking part in complementary English classes outside school	1098	1	5	1.63	1.009	1.694	0.074	2.277	0.148
	LLP-Curriculum 1	做英语课本上的练习题 Doing exercises from the textbook	1098	1	5	3.35	1.226	-0.267	0.074	-0.852	0.148
	LLP-Curriculum 2	记英语课本中的单词 Memorizing English words from the textbook	1098	1	5	3.68	1.133	-0.455	0.074	-0.632	0.148
	LLP-Curriculum 3	复习老师课堂讲授的内容 Reviewing what has been taught in class	1098	1	5	2.88	1.04	0.057	0.074	-0.348	0.148
	LLP-Curriculum 4	做教辅资料（如英语学习报、同步练习册）上的练习题 Doing exercises from course related materials (e.g., English learning papers, Exercise Book)	1098	1	5	3.57	1.265	-0.517	0.074	-0.749	0.148
	LLP-Curriculum 5	进行听力练习 Doing exercises in English listening comprehension	1098	1	5	3.77	1.212	-0.808	0.074	-0.257	0.148
	LLP-Test 1	做高考英语考试相关训练题或模拟题 Practicing Gaokao-related exercises or mock test papers	1098	1	5	3.03	1.246	-0.034	0.074	-0.913	0.148
	LLP-Test 2	做高考英语考试往年真题 Practicing Gaokao past papers	1098	1	5	2.91	1.256	0.1	0.074	-0.903	0.148
	LLP-Test 3	朗读或背诵高考英文范文 Reciting or memorizing Gaokao model writings	1098	1	5	2.57	1.175	0.366	0.074	-0.638	0.148
	LLP-Test 4	记高考英语相关材料上的单词 Memorizing words from Gaokao-related materials	1098	1	5	2.99	1.254	0.035	0.074	-0.967	0.148
	LLP-Time	你平时课后每天用于英语学习的时间平均为多少？How much time do you spend on English learning outside class on average everyday?	1098	1	5	2.45	1.076	0.616	0.074	-0.101	0.148
	Achievement	你平时的英语成绩属于哪个范围(总分150分)? Which range do your English test scores normally fall into (Full mark: 150) ?	1098	1	5	2.44	1.275	0.369	0.074	-1.04	0.148
	Valid N (listwise)		1098
	Table 3 Item-level descriptive statistics (Senior III)
			N	Minimum	Maximum	Mean	Std. Deviation	Skewness		Kurtosis
			Statistic	Statistic	Statistic	Statistic	Statistic	Statistic	Std. Error	Statistic	Std. Error
	LLM-Integrative 1	为了能和他人用英语进行交流 For being able to communicate in English with other people	808	1	5	3.58	1.402	-0.675	0.086	-0.849	0.172
	LLM-Integrative 2	为了了解英美国家的文化和习俗 For being able to understand the cultures and traditions of major English-speaking countries	808	1	5	2.93	1.42	-0.024	0.086	-1.325	0.172
	LLM-Integrative 3	为了以后出国旅游方便 For being able to travel abroad with ease	808	1	5	3.78	1.316	-0.889	0.086	-0.351	0.172
	LLM-Integrative 4	为了结交外国朋友 For being able to make friends with foreigners	808	1	5	3.36	1.401	-0.424	0.086	-1.047	0.172
	LLM-Development 1	为了以后有更好的学习和发展机会 For gaining better opportunities for education and development in future	808	1	5	4.23	1.136	-1.599	0.086	1.735	0.172
	LLM-Development 2	为了在以后的求职面试中有优势 For gaining an edge in job hunting in future	808	1	5	4.14	1.167	-1.351	0.086	0.919	0.172
	LLM-Development 3	为了提高自身素质适应社会发展需要 For improving my overall ability to meet the needs of the society nowadays	808	1	5	4	1.208	-1.17	0.086	0.442	0.172
	LLM-Development 4	为了拓宽视野和丰富知识 For broadening my horizon and enriching my knowledge base	808	1	5	3.92	1.263	-1.083	0.086	0.121	0.172
	LLM-Requirement 1	为了父母的期望 For meeting my parents’ expectations	808	1	5	3.31	1.468	-0.371	0.086	-1.235	0.172
	LLM-Requirement 2	学校课程安排和老师的要求 For meeting the requirements from teachers and courses of my school	808	1	5	3.55	1.433	-0.605	0.086	-0.998	0.172
	LLM-Requirement 3	英语是高考的必考科目不得不学 For gaining a higher score in the English test of Gaokao because it is a compulsory test	808	1	5	3.96	1.418	-1.076	0.086	-0.328	0.172
	TP-Validity 1	高考英语考试是对高中三年英语学习情况的有效检测 Gaokao will be a valid examination of my English learning achievements during my senior middle school	808	1	5	3.24	1.437	-0.357	0.086	-1.219	0.172
	TP-Validity 2	高考英语考试能较准确、客观地反映高中学生英语水平 Gaokao results accurately and objectively reflect senior middle school students’ English language proficiency	808	1	5	2.92	1.394	-0.042	0.086	-1.321	0.172
	TP-Validity 3	高考英语考试使我高中阶段英语学习的目标更明确 Gaokao has helped me set a clearer goal of English language learning during my senior middle school	808	1	5	3.13	1.36	-0.267	0.086	-1.133	0.172
	TP-Importance 1	在高考英语考试中取得的成绩对我以后英语学习的自信心很重要 Gaining a high score in Gaokao is important for my confidence in English learning in future	808	1	5	3.32	1.394	-0.407	0.086	-1.077	0.172
	TP-Importance 2	在高考英语考试中取得的成绩使我在同学、老师、家人面前有面子 Gaining a high score in Gaokao is important to me, because it helps me maintain a good image in front of my classmates, teachers and family members	808	1	5	2.93	1.45	0.029	0.086	-1.338	0.172
	TP-Importance 3	在高考英语考试中取得的成绩对我以后继续学习英语很重要 The score I achieve in Gaokao is important for my future English learning	808	1	5	3.31	1.428	-0.378	0.086	-1.157	0.172
	LLP-Amusement 1	听英文歌曲 Listening to songs in English	808	1	5	3.54	1.141	-0.404	0.086	-0.576	0.172
	LLP-Amusement 2	观看英文电影、电视节目 Watching motives and TV shows in English	808	1	5	3.18	1.204	-0.072	0.086	-0.885	0.172
	LLP-Communicative 1	用英文写便条、信件、电子邮件 Writing notes, letters or emails in English	808	1	5	1.8	1.076	1.28	0.086	0.787	0.172
	LLP-Communicative 2	参加校内外英语活动或竞赛 Taking part in English language activities and contests in and outside school	808	1	5	1.63	1.015	1.716	0.086	2.329	0.172
	LLP-Communicative 3	与英语为母语的人士交流 Communicating with native speakers in English	808	1	5	1.61	0.975	1.759	0.086	2.642	0.172
	LLP-Communicative 4	用英文写日记或周记 Writing diaries or weekly diaries in English	808	1	5	1.88	1.086	1.17	0.086	0.65	0.172
	LLP-Communicative 5	用英语和同学、老师交流 Communicating with my classmates and teachers in English	808	1	5	1.93	0.959	0.961	0.086	0.633	0.172
	LLP-Communicative 6	浏览英文网页或网站 Browsing webpages in English	808	1	5	2	1.206	1.053	0.086	0.131	0.172
	LLP-Communicative 7	参加英语课外辅导班 Taking part in complementary English classes outside school	808	1	5	1.71	1.068	1.454	0.086	1.238	0.172
	LLP-Curriculum 1	做英语课本上的练习题 Doing exercises from the textbook	808	1	5	3.24	1.24	-0.162	0.086	-0.946	0.172
	LLP-Curriculum 2	记英语课本中的单词 Memorizing English words from the textbook	808	1	5	3.58	1.073	-0.363	0.086	-0.486	0.172
	LLP-Curriculum 3	复习老师课堂讲授的内容 Reviewing what has been taught in class	808	1	5	3	1.096	0.051	0.086	-0.504	0.172
	LLP-Curriculum 4	做教辅资料（如英语学习报、同步练习册）上的练习题 Doing exercises from course related materials (e.g., English learning papers, Exercise Book)	808	1	5	3.62	1.194	-0.566	0.086	-0.563	0.172
	LLP-Curriculum 5	进行听力练习 Doing exercises in English listening comprehension	808	1	5	3.45	1.179	-0.353	0.086	-0.658	0.172
	LLP-Test 1	做高考英语考试相关训练题或模拟题 Practicing Gaokao-related exercises or mock test papers	808	1	5	3.64	1.181	-0.626	0.086	-0.413	0.172
	LLP-Test 2	做高考英语考试往年真题 Practicing Gaokao past papers	808	1	5	3.51	1.255	-0.46	0.086	-0.776	0.172
	LLP-Test 3	朗读或背诵高考英文范文 Reciting or memorizing Gaokao model writings	808	1	5	3.06	1.2	-0.055	0.086	-0.829	0.172
	LLP-Test 4	记高考英语相关材料上的单词 Memorizing words from Gaokao-related materials	808	1	5	3.47	1.203	-0.409	0.086	-0.661	0.172
	LLP-Time	你平时课后每天用于英语学习的时间平均为多少？How much time do you spend on English learning outside class on average everyday?	808	1	5	2.45	1.1	0.716	0.086	-0.017	0.172
	Achievement	你平时的英语成绩属于哪个范围(总分150分)? Which range do your English test scores normally fall into (Full mark: 150) ?	808	1	5	2.54	1.245	0.28	0.086	-0.967	0.172
	Valid N (listwise)		808

## Sheet: Correlations
	Table 1 Bivariate correlations (Senior I)
		LLM-Integrative 1	LLM-Integrative 2	LLM-Integrative 3	LLM-Integrative 4	LLM-Development 1	LLM-Development 2	LLM-Development 3	LLM-Development 4	LLM-Requirement 1	LLM-Requirement 2	LLM-Requirement 3	TP-Validity 1	TP-Validity 2	TP-Validity 3	TP-Importance 1	TP-Importance 2	TP-Importance 3	LLP-Amusement 1	LLP-Amusement 2	LLP-Communicative 1	LLP-Communicative 2	LLP-Communicative 3	LLP-Communicative 4	LLP-Communicative 5	LLP-Communicative 6	LLP-Communicative 7	LLP-Curriculum 1	LLP-Curriculum 2	LLP-Curriculum 3	LLP-Curriculum 4	LLP-Curriculum 5	LLP-Test 1	LLP-Test 2	LLP-Test 3	LLP-Test 4	LLP-Time	Achievement
	LLM-Integrative 1	1	.507**	.523**	.519**	.391**	.330**	.368**	.419**	-0.003	-.098**	-.159**	.207**	.188**	.182**	.191**	0.049	.153**	.252**	.227**	.264**	.186**	.226**	.193**	.288**	.206**	.081**	.157**	.199**	.259**	.142**	.176**	.157**	.133**	.176**	.222**	.184**	.253**
	LLM-Integrative 2	.507**	1	.441**	.487**	.299**	.229**	.322**	.421**	0.019	-.112**	-.137**	.136**	.145**	.158**	.117**	0	.064*	.176**	.193**	.244**	.214**	.241**	.208**	.238**	.253**	.116**	.111**	.150**	.251**	.097**	.152**	.153**	.140**	.190**	.189**	.175**	.256**
	LLM-Integrative 3	.523**	.441**	1	.600**	.371**	.328**	.304**	.312**	-0.02	-.084**	-.151**	.131**	.115**	.133**	.133**	0.031	.126**	.242**	.209**	.159**	.129**	.167**	.110**	.202**	.146**	.068*	.110**	.089**	.143**	.090**	.132**	.109**	.083**	.127**	.130**	.113**	.118**
	LLM-Integrative 4	.519**	.487**	.600**	1	.392**	.312**	.364**	.380**	0.054	-.094**	-.170**	.165**	.162**	.164**	.150**	0.036	.167**	.252**	.221**	.181**	.143**	.167**	.120**	.216**	.169**	.067*	.083**	.100**	.153**	.080**	.127**	.103**	.095**	.141**	.127**	.149**	.143**
	LLM-Development 1	.391**	.299**	.371**	.392**	1	.631**	.542**	.427**	.141**	-0.026	-0.041	.176**	.177**	.255**	.270**	.098**	.284**	.192**	.138**	.149**	.118**	.081**	.120**	.185**	.101**	.066*	.276**	.252**	.323**	.257**	.319**	.226**	.191**	.142**	.224**	.233**	.223**
	LLM-Development 2	.330**	.229**	.328**	.312**	.631**	1	.570**	.444**	.187**	0.033	0.002	.212**	.232**	.253**	.324**	.157**	.305**	.143**	.085**	.122**	.144**	.080**	.089**	.159**	.060*	.059*	.274**	.208**	.290**	.235**	.276**	.225**	.206**	.119**	.165**	.184**	.156**
	LLM-Development 3	.368**	.322**	.304**	.364**	.542**	.570**	1	.621**	.149**	-0.026	-.082**	.191**	.189**	.258**	.280**	.099**	.247**	.193**	.095**	.159**	.152**	.090**	.132**	.188**	.143**	.059*	.262**	.239**	.316**	.268**	.315**	.185**	.184**	.156**	.192**	.236**	.246**
	LLM-Development 4	.419**	.421**	.312**	.380**	.427**	.444**	.621**	1	.127**	-.061*	-.138**	.178**	.201**	.239**	.271**	0.051	.231**	.186**	.104**	.177**	.149**	.105**	.130**	.194**	.134**	0.032	.221**	.208**	.282**	.205**	.226**	.145**	.147**	.142**	.165**	.217**	.190**
	LLM-Requirement 1	-0.003	0.019	-0.02	0.054	.141**	.187**	.149**	.127**	1	.404**	.310**	.153**	.126**	.222**	.255**	.259**	.254**	0.017	-0.006	-0.017	0.047	-0.054	0.034	.069*	0.02	0.027	.155**	.109**	.119**	.138**	.155**	.112**	.105**	.071*	0.041	.074*	-0.009
	LLM-Requirement 2	-.098**	-.112**	-.084**	-.094**	-0.026	0.033	-0.026	-.061*	.404**	1	.566**	0.015	-0.001	.075**	.111**	.201**	.095**	-0.031	-0.004	-0.049	-0.04	-.072*	-0.022	-0.054	-.085**	-0.002	0.049	0.034	-0.009	.064*	0.033	0.009	0.013	-0.048	-0.026	-.061*	-0.035
	LLM-Requirement 3	-.159**	-.137**	-.151**	-.170**	-0.041	0.002	-.082**	-.138**	.310**	.566**	1	-0.016	0.002	.069*	.100**	.197**	.080**	-.065*	-0.02	-.132**	-.075**	-.136**	-0.039	-.124**	-.111**	-0.022	.060*	0.017	-0.027	0.029	0.023	-0.003	-0.017	-0.044	-0.016	-.060*	-.097**
	TP-Validity 1	.207**	.136**	.131**	.165**	.176**	.212**	.191**	.178**	.153**	0.015	-0.016	1	.640**	.502**	.369**	.189**	.347**	0.038	0.031	.087**	.104**	.059*	.084**	.144**	0.042	0.055	.231**	.184**	.225**	.222**	.181**	.202**	.201**	.157**	.122**	.190**	.122**
	TP-Validity 2	.188**	.145**	.115**	.162**	.177**	.232**	.189**	.201**	.126**	-0.001	0.002	.640**	1	.530**	.352**	.199**	.381**	0.039	0.023	.108**	.105**	.062*	.119**	.158**	0.052	0.035	.181**	.143**	.168**	.152**	.136**	.146**	.189**	.134**	.099**	.128**	.103**
	TP-Validity 3	.182**	.158**	.133**	.164**	.255**	.253**	.258**	.239**	.222**	.075**	.069*	.502**	.530**	1	.445**	.236**	.440**	.079**	.083**	.138**	.124**	.094**	.137**	.213**	.062*	.062*	.247**	.250**	.332**	.280**	.237**	.221**	.220**	.174**	.179**	.246**	.231**
	TP-Importance 1	.191**	.117**	.133**	.150**	.270**	.324**	.280**	.271**	.255**	.111**	.100**	.369**	.352**	.445**	1	.419**	.623**	0.04	0.047	.095**	.107**	0.032	.118**	.165**	0.038	0.031	.303**	.270**	.313**	.271**	.292**	.234**	.244**	.184**	.152**	.223**	.159**
	TP-Importance 2	0.049	0	0.031	0.036	.098**	.157**	.099**	0.051	.259**	.201**	.197**	.189**	.199**	.236**	.419**	1	.364**	0.028	0.031	.073*	.061*	0.019	.100**	.105**	0.026	.083**	.081**	.069*	.095**	.085**	.081**	.100**	.137**	.063*	0.056	0.025	0.046
	TP-Importance 3	.153**	.064*	.126**	.167**	.284**	.305**	.247**	.231**	.254**	.095**	.080**	.347**	.381**	.440**	.623**	.364**	1	0.031	.057*	0.054	.088**	0.001	.060*	.127**	0.03	0.022	.262**	.216**	.267**	.213**	.258**	.238**	.216**	.133**	.133**	.184**	.092**
	LLP-Amusement 1	.252**	.176**	.242**	.252**	.192**	.143**	.193**	.186**	0.017	-0.031	-.065*	0.038	0.039	.079**	0.04	0.028	0.031	1	.554**	.185**	.103**	.209**	.106**	.197**	.276**	.178**	.123**	.103**	.173**	.148**	.169**	.057*	.061*	.126**	.159**	.152**	.283**
	LLP-Amusement 2	.227**	.193**	.209**	.221**	.138**	.085**	.095**	.104**	-0.006	-0.004	-0.02	0.031	0.023	.083**	0.047	0.031	.057*	.554**	1	.253**	.173**	.204**	.111**	.213**	.330**	.248**	.098**	.088**	.120**	.127**	.145**	.116**	.119**	.177**	.177**	.083**	.176**
	LLP-Communicative 1	.264**	.244**	.159**	.181**	.149**	.122**	.159**	.177**	-0.017	-0.049	-.132**	.087**	.108**	.138**	.095**	.073*	0.054	.185**	.253**	1	.503**	.455**	.584**	.467**	.527**	.360**	.136**	.116**	.235**	.101**	.121**	.289**	.267**	.388**	.274**	.155**	.219**
	LLP-Communicative 2	.186**	.214**	.129**	.143**	.118**	.144**	.152**	.149**	0.047	-0.04	-.075**	.104**	.105**	.124**	.107**	.061*	.088**	.103**	.173**	.503**	1	.423**	.436**	.444**	.519**	.478**	.155**	.122**	.268**	.121**	.147**	.325**	.309**	.416**	.263**	.179**	.239**
	LLP-Communicative 3	.226**	.241**	.167**	.167**	.081**	.080**	.090**	.105**	-0.054	-.072*	-.136**	.059*	.062*	.094**	0.032	0.019	0.001	.209**	.204**	.455**	.423**	1	.381**	.533**	.455**	.323**	0.031	.104**	.219**	0.037	.085**	.211**	.222**	.372**	.295**	.131**	.277**
	LLP-Communicative 4	.193**	.208**	.110**	.120**	.120**	.089**	.132**	.130**	0.034	-0.022	-0.039	.084**	.119**	.137**	.118**	.100**	.060*	.106**	.111**	.584**	.436**	.381**	1	.427**	.379**	.299**	.197**	.188**	.279**	.188**	.199**	.329**	.313**	.420**	.333**	.200**	.197**
	LLP-Communicative 5	.288**	.238**	.202**	.216**	.185**	.159**	.188**	.194**	.069*	-0.054	-.124**	.144**	.158**	.213**	.165**	.105**	.127**	.197**	.213**	.467**	.444**	.533**	.427**	1	.423**	.282**	.214**	.218**	.358**	.223**	.246**	.375**	.367**	.423**	.343**	.198**	.354**
	LLP-Communicative 6	.206**	.253**	.146**	.169**	.101**	.060*	.143**	.134**	0.02	-.085**	-.111**	0.042	0.052	.062*	0.038	0.026	0.03	.276**	.330**	.527**	.519**	.455**	.379**	.423**	1	.398**	.118**	.131**	.264**	.104**	.128**	.275**	.249**	.379**	.308**	.181**	.276**
	LLP-Communicative 7	.081**	.116**	.068*	.067*	.066*	.059*	.059*	0.032	0.027	-0.002	-0.022	0.055	0.035	.062*	0.031	.083**	0.022	.178**	.248**	.360**	.478**	.323**	.299**	.282**	.398**	1	.098**	.121**	.203**	.078**	.106**	.245**	.247**	.322**	.272**	.078**	.140**
	LLP-Curriculum 1	.157**	.111**	.110**	.083**	.276**	.274**	.262**	.221**	.155**	0.049	.060*	.231**	.181**	.247**	.303**	.081**	.262**	.123**	.098**	.136**	.155**	0.031	.197**	.214**	.118**	.098**	1	.459**	.498**	.582**	.494**	.373**	.362**	.274**	.303**	.310**	.212**
	LLP-Curriculum 2	.199**	.150**	.089**	.100**	.252**	.208**	.239**	.208**	.109**	0.034	0.017	.184**	.143**	.250**	.270**	.069*	.216**	.103**	.088**	.116**	.122**	.104**	.188**	.218**	.131**	.121**	.459**	1	.655**	.485**	.509**	.354**	.331**	.259**	.373**	.338**	.306**
	LLP-Curriculum 3	.259**	.251**	.143**	.153**	.323**	.290**	.316**	.282**	.119**	-0.009	-0.027	.225**	.168**	.332**	.313**	.095**	.267**	.173**	.120**	.235**	.268**	.219**	.279**	.358**	.264**	.203**	.498**	.655**	1	.500**	.478**	.441**	.406**	.367**	.433**	.422**	.438**
	LLP-Curriculum 4	.142**	.097**	.090**	.080**	.257**	.235**	.268**	.205**	.138**	.064*	0.029	.222**	.152**	.280**	.271**	.085**	.213**	.148**	.127**	.101**	.121**	0.037	.188**	.223**	.104**	.078**	.582**	.485**	.500**	1	.555**	.371**	.395**	.208**	.299**	.342**	.286**
	LLP-Curriculum 5	.176**	.152**	.132**	.127**	.319**	.276**	.315**	.226**	.155**	0.033	0.023	.181**	.136**	.237**	.292**	.081**	.258**	.169**	.145**	.121**	.147**	.085**	.199**	.246**	.128**	.106**	.494**	.509**	.478**	.555**	1	.408**	.393**	.249**	.372**	.366**	.276**
	LLP-Test 1	.157**	.153**	.109**	.103**	.226**	.225**	.185**	.145**	.112**	0.009	-0.003	.202**	.146**	.221**	.234**	.100**	.238**	.057*	.116**	.289**	.325**	.211**	.329**	.375**	.275**	.245**	.373**	.354**	.441**	.371**	.408**	1	.773**	.596**	.545**	.303**	.221**
	LLP-Test 2	.133**	.140**	.083**	.095**	.191**	.206**	.184**	.147**	.105**	0.013	-0.017	.201**	.189**	.220**	.244**	.137**	.216**	.061*	.119**	.267**	.309**	.222**	.313**	.367**	.249**	.247**	.362**	.331**	.406**	.395**	.393**	.773**	1	.520**	.469**	.321**	.235**
	LLP-Test 3	.176**	.190**	.127**	.141**	.142**	.119**	.156**	.142**	.071*	-0.048	-0.044	.157**	.134**	.174**	.184**	.063*	.133**	.126**	.177**	.388**	.416**	.372**	.420**	.423**	.379**	.322**	.274**	.259**	.367**	.208**	.249**	.596**	.520**	1	.488**	.286**	.189**
	LLP-Test 4	.222**	.189**	.130**	.127**	.224**	.165**	.192**	.165**	0.041	-0.026	-0.016	.122**	.099**	.179**	.152**	0.056	.133**	.159**	.177**	.274**	.263**	.295**	.333**	.343**	.308**	.272**	.303**	.373**	.433**	.299**	.372**	.545**	.469**	.488**	1	.287**	.322**
	LLP-Time	.184**	.175**	.113**	.149**	.233**	.184**	.236**	.217**	.074*	-.061*	-.060*	.190**	.128**	.246**	.223**	0.025	.184**	.152**	.083**	.155**	.179**	.131**	.200**	.198**	.181**	.078**	.310**	.338**	.422**	.342**	.366**	.303**	.321**	.286**	.287**	1	.271**
	Achievement	.253**	.256**	.118**	.143**	.223**	.156**	.246**	.190**	-0.009	-0.035	-.097**	.122**	.103**	.231**	.159**	0.046	.092**	.283**	.176**	.219**	.239**	.277**	.197**	.354**	.276**	.140**	.212**	.306**	.438**	.286**	.276**	.221**	.235**	.189**	.322**	.271**	1
	** Correlation is significant at the 0.01 level (2-tailed).
	* Correlation is significant at the 0.05 level (2-tailed).
	Table 2 Bivariate correlations (Senior II)
		LLM-Integrative 1	LLM-Integrative 2	LLM-Integrative 3	LLM-Integrative 4	LLM-Development 1	LLM-Development 2	LLM-Development 3	LLM-Development 4	LLM-Requirement 1	LLM-Requirement 2	LLM-Requirement 3	TP-Validity 1	TP-Validity 2	TP-Validity 3	TP-Importance 1	TP-Importance 2	TP-Importance 3	LLP-Amusement 1	LLP-Amusement 2	LLP-Communicative 1	LLP-Communicative 2	LLP-Communicative 3	LLP-Communicative 4	LLP-Communicative 5	LLP-Communicative 6	LLP-Communicative 7	LLP-Curriculum 1	LLP-Curriculum 2	LLP-Curriculum 3	LLP-Curriculum 4	LLP-Curriculum 5	LLP-Test 1	LLP-Test 2	LLP-Test 3	LLP-Test 4	LLP-Time	Achievement
	LLM-Integrative 1	1	.528**	.581**	.543**	.361**	.313**	.386**	.395**	0.031	-.117**	-.188**	.191**	.156**	.193**	.226**	.182**	.239**	.196**	.173**	.198**	.154**	.197**	.188**	.298**	.180**	.078**	.119**	.155**	.213**	.156**	.183**	.212**	.197**	.147**	.167**	.151**	.236**
	LLM-Integrative 2	.528**	1	.481**	.521**	.329**	.288**	.367**	.404**	0.046	-0.052	-.163**	.175**	.169**	.184**	.179**	.142**	.190**	.182**	.148**	.236**	.155**	.198**	.209**	.301**	.219**	0.053	.157**	.160**	.228**	.174**	.155**	.210**	.195**	.184**	.184**	.201**	.238**
	LLM-Integrative 3	.581**	.481**	1	.669**	.433**	.378**	.417**	.363**	.090**	-0.043	-.129**	.128**	.123**	.203**	.234**	.184**	.227**	.240**	.206**	.216**	.163**	.190**	.177**	.251**	.210**	.105**	.159**	.176**	.214**	.188**	.170**	.232**	.201**	.171**	.197**	.157**	.236**
	LLM-Integrative 4	.543**	.521**	.669**	1	.476**	.398**	.448**	.446**	.133**	-0.05	-.143**	.189**	.170**	.213**	.242**	.184**	.207**	.209**	.167**	.220**	.147**	.175**	.209**	.256**	.177**	.066*	.135**	.176**	.224**	.179**	.143**	.211**	.212**	.163**	.198**	.125**	.202**
	LLM-Development 1	.361**	.329**	.433**	.476**	1	.692**	.582**	.463**	.145**	-0.017	-.087**	.234**	.236**	.293**	.306**	.209**	.306**	.109**	.086**	.138**	.080**	.072*	.138**	.145**	.073*	-0.002	.163**	.180**	.270**	.229**	.201**	.199**	.220**	.185**	.154**	.179**	.209**
	LLM-Development 2	.313**	.288**	.378**	.398**	.692**	1	.617**	.422**	.192**	.086**	-0.003	.247**	.232**	.339**	.367**	.278**	.336**	.124**	.068*	.133**	.092**	0.055	.140**	.106**	.074*	-0.007	.215**	.228**	.260**	.226**	.216**	.243**	.236**	.213**	.200**	.203**	.221**
	LLM-Development 3	.386**	.367**	.417**	.448**	.582**	.617**	1	.643**	.176**	-0.007	-.096**	.289**	.275**	.340**	.390**	.257**	.340**	.139**	0.045	.163**	.103**	.076*	.190**	.183**	.090**	0.004	.212**	.224**	.284**	.249**	.222**	.230**	.199**	.224**	.178**	.210**	.230**
	LLM-Development 4	.395**	.404**	.363**	.446**	.463**	.422**	.643**	1	.156**	-0.033	-.124**	.268**	.245**	.306**	.268**	.196**	.270**	.134**	0.041	.166**	.128**	.091**	.179**	.237**	.142**	0.049	.204**	.198**	.263**	.236**	.224**	.205**	.183**	.196**	.146**	.178**	.174**
	LLM-Requirement 1	0.031	0.046	.090**	.133**	.145**	.192**	.176**	.156**	1	.405**	.247**	.182**	.131**	.138**	.187**	.198**	.168**	0	-0.044	-0.016	0.043	0.015	.104**	0.053	-0.024	.078**	.112**	.094**	.091**	0.032	.064*	.070*	.101**	.114**	.074*	.062*	-0.02
	LLM-Requirement 2	-.117**	-0.052	-0.043	-0.05	-0.017	.086**	-0.007	-0.033	.405**	1	.519**	.061*	0.029	0.033	0.048	.166**	.091**	0.02	-0.051	-0.038	-0.016	-0.012	-0.001	-0.052	-0.045	0.019	.113**	.078**	0.057	.073*	0.047	0.028	0.049	0.044	.074*	0.022	0.037
	LLM-Requirement 3	-.188**	-.163**	-.129**	-.143**	-.087**	-0.003	-.096**	-.124**	.247**	.519**	1	0.004	-0.01	-0.019	0.02	.097**	0.039	-0.007	-.062*	-.067*	-.089**	-.062*	-.088**	-.106**	-.076*	0.017	0.059	0.004	-0.058	-0.012	0.02	-0.047	-0.03	-0.05	-0.002	-0.041	-.104**
	TP-Validity 1	.191**	.175**	.128**	.189**	.234**	.247**	.289**	.268**	.182**	.061*	0.004	1	.649**	.548**	.397**	.191**	.338**	0.047	-0.013	.135**	.158**	0.029	.172**	.193**	.083**	0.039	.227**	.198**	.264**	.207**	.142**	.195**	.209**	.242**	.138**	.156**	.138**
	TP-Validity 2	.156**	.169**	.123**	.170**	.236**	.232**	.275**	.245**	.131**	0.029	-0.01	.649**	1	.598**	.398**	.217**	.364**	0.013	-0.011	.207**	.229**	0.052	.217**	.213**	.098**	0.047	.227**	.179**	.250**	.207**	.156**	.215**	.198**	.258**	.164**	.183**	.134**
	TP-Validity 3	.193**	.184**	.203**	.213**	.293**	.339**	.340**	.306**	.138**	0.033	-0.019	.548**	.598**	1	.495**	.295**	.459**	.088**	.069*	.201**	.185**	0.05	.208**	.214**	.140**	0.043	.288**	.276**	.317**	.324**	.261**	.319**	.297**	.294**	.250**	.246**	.278**
	TP-Importance 1	.226**	.179**	.234**	.242**	.306**	.367**	.390**	.268**	.187**	0.048	0.02	.397**	.398**	.495**	1	.462**	.663**	.100**	.085**	.142**	.106**	0.04	.186**	.178**	.068*	0.009	.250**	.250**	.274**	.254**	.227**	.276**	.269**	.270**	.196**	.224**	.190**
	TP-Importance 2	.182**	.142**	.184**	.184**	.209**	.278**	.257**	.196**	.198**	.166**	.097**	.191**	.217**	.295**	.462**	1	.457**	.135**	.109**	.125**	.127**	.087**	.141**	.141**	.122**	.119**	.099**	.132**	.146**	.131**	.128**	.173**	.161**	.194**	.116**	.121**	.155**
	TP-Importance 3	.239**	.190**	.227**	.207**	.306**	.336**	.340**	.270**	.168**	.091**	0.039	.338**	.364**	.459**	.663**	.457**	1	.084**	0.047	.125**	.104**	0.02	.155**	.161**	0.033	-0.011	.263**	.192**	.238**	.248**	.221**	.237**	.237**	.256**	.155**	.185**	.164**
	LLP-Amusement 1	.196**	.182**	.240**	.209**	.109**	.124**	.139**	.134**	0	0.02	-0.007	0.047	0.013	.088**	.100**	.135**	.084**	1	.584**	.214**	.136**	.175**	.117**	.206**	.264**	.159**	.149**	.121**	.163**	.132**	.180**	.153**	.171**	.145**	.179**	.122**	.233**
	LLP-Amusement 2	.173**	.148**	.206**	.167**	.086**	.068*	0.045	0.041	-0.044	-0.051	-.062*	-0.013	-0.011	.069*	.085**	.109**	0.047	.584**	1	.241**	.175**	.219**	.156**	.224**	.336**	.245**	.091**	.080**	.115**	.068*	.121**	.132**	.146**	.095**	.169**	.123**	.180**
	LLP-Communicative 1	.198**	.236**	.216**	.220**	.138**	.133**	.163**	.166**	-0.016	-0.038	-.067*	.135**	.207**	.201**	.142**	.125**	.125**	.214**	.241**	1	.581**	.463**	.648**	.543**	.523**	.367**	.154**	.135**	.258**	.142**	.127**	.241**	.232**	.329**	.267**	.170**	.181**
	LLP-Communicative 2	.154**	.155**	.163**	.147**	.080**	.092**	.103**	.128**	0.043	-0.016	-.089**	.158**	.229**	.185**	.106**	.127**	.104**	.136**	.175**	.581**	1	.450**	.459**	.445**	.506**	.498**	.143**	.136**	.296**	.130**	.099**	.217**	.233**	.332**	.224**	.130**	.178**
	LLP-Communicative 3	.197**	.198**	.190**	.175**	.072*	0.055	.076*	.091**	0.015	-0.012	-.062*	0.029	0.052	0.05	0.04	.087**	0.02	.175**	.219**	.463**	.450**	1	.362**	.509**	.432**	.387**	0.051	0.02	.165**	-0.016	0.021	.126**	.190**	.212**	.120**	.074*	.177**
	LLP-Communicative 4	.188**	.209**	.177**	.209**	.138**	.140**	.190**	.179**	.104**	-0.001	-.088**	.172**	.217**	.208**	.186**	.141**	.155**	.117**	.156**	.648**	.459**	.362**	1	.465**	.400**	.336**	.208**	.162**	.319**	.192**	.184**	.272**	.240**	.384**	.292**	.182**	.087**
	LLP-Communicative 5	.298**	.301**	.251**	.256**	.145**	.106**	.183**	.237**	0.053	-0.052	-.106**	.193**	.213**	.214**	.178**	.141**	.161**	.206**	.224**	.543**	.445**	.509**	.465**	1	.388**	.308**	.186**	.158**	.297**	.174**	.186**	.252**	.252**	.351**	.261**	.185**	.246**
	LLP-Communicative 6	.180**	.219**	.210**	.177**	.073*	.074*	.090**	.142**	-0.024	-0.045	-.076*	.083**	.098**	.140**	.068*	.122**	0.033	.264**	.336**	.523**	.506**	.432**	.400**	.388**	1	.378**	.115**	.098**	.194**	.097**	.134**	.216**	.224**	.238**	.210**	.109**	.174**
	LLP-Communicative 7	.078**	0.053	.105**	.066*	-0.002	-0.007	0.004	0.049	.078**	0.019	0.017	0.039	0.047	0.043	0.009	.119**	-0.011	.159**	.245**	.367**	.498**	.387**	.336**	.308**	.378**	1	.079**	0.043	.144**	.075*	.076*	.181**	.221**	.204**	.192**	.093**	0.03
	LLP-Curriculum 1	.119**	.157**	.159**	.135**	.163**	.215**	.212**	.204**	.112**	.113**	0.059	.227**	.227**	.288**	.250**	.099**	.263**	.149**	.091**	.154**	.143**	0.051	.208**	.186**	.115**	.079**	1	.510**	.462**	.596**	.441**	.429**	.376**	.383**	.346**	.321**	.198**
	LLP-Curriculum 2	.155**	.160**	.176**	.176**	.180**	.228**	.224**	.198**	.094**	.078**	0.004	.198**	.179**	.276**	.250**	.132**	.192**	.121**	.080**	.135**	.136**	0.02	.162**	.158**	.098**	0.043	.510**	1	.552**	.505**	.489**	.410**	.356**	.328**	.460**	.381**	.230**
	LLP-Curriculum 3	.213**	.228**	.214**	.224**	.270**	.260**	.284**	.263**	.091**	0.057	-0.058	.264**	.250**	.317**	.274**	.146**	.238**	.163**	.115**	.258**	.296**	.165**	.319**	.297**	.194**	.144**	.462**	.552**	1	.454**	.423**	.442**	.400**	.429**	.434**	.364**	.278**
	LLP-Curriculum 4	.156**	.174**	.188**	.179**	.229**	.226**	.249**	.236**	0.032	.073*	-0.012	.207**	.207**	.324**	.254**	.131**	.248**	.132**	.068*	.142**	.130**	-0.016	.192**	.174**	.097**	.075*	.596**	.505**	.454**	1	.547**	.540**	.488**	.400**	.429**	.386**	.311**
	LLP-Curriculum 5	.183**	.155**	.170**	.143**	.201**	.216**	.222**	.224**	.064*	0.047	0.02	.142**	.156**	.261**	.227**	.128**	.221**	.180**	.121**	.127**	.099**	0.021	.184**	.186**	.134**	.076*	.441**	.489**	.423**	.547**	1	.508**	.444**	.349**	.411**	.332**	.221**
	LLP-Test 1	.212**	.210**	.232**	.211**	.199**	.243**	.230**	.205**	.070*	0.028	-0.047	.195**	.215**	.319**	.276**	.173**	.237**	.153**	.132**	.241**	.217**	.126**	.272**	.252**	.216**	.181**	.429**	.410**	.442**	.540**	.508**	1	.790**	.582**	.610**	.374**	.392**
	LLP-Test 2	.197**	.195**	.201**	.212**	.220**	.236**	.199**	.183**	.101**	0.049	-0.03	.209**	.198**	.297**	.269**	.161**	.237**	.171**	.146**	.232**	.233**	.190**	.240**	.252**	.224**	.221**	.376**	.356**	.400**	.488**	.444**	.790**	1	.539**	.532**	.336**	.392**
	LLP-Test 3	.147**	.184**	.171**	.163**	.185**	.213**	.224**	.196**	.114**	0.044	-0.05	.242**	.258**	.294**	.270**	.194**	.256**	.145**	.095**	.329**	.332**	.212**	.384**	.351**	.238**	.204**	.383**	.328**	.429**	.400**	.349**	.582**	.539**	1	.482**	.280**	.272**
	LLP-Test 4	.167**	.184**	.197**	.198**	.154**	.200**	.178**	.146**	.074*	.074*	-0.002	.138**	.164**	.250**	.196**	.116**	.155**	.179**	.169**	.267**	.224**	.120**	.292**	.261**	.210**	.192**	.346**	.460**	.434**	.429**	.411**	.610**	.532**	.482**	1	.333**	.303**
	LLP-Time	.151**	.201**	.157**	.125**	.179**	.203**	.210**	.178**	.062*	0.022	-0.041	.156**	.183**	.246**	.224**	.121**	.185**	.122**	.123**	.170**	.130**	.074*	.182**	.185**	.109**	.093**	.321**	.381**	.364**	.386**	.332**	.374**	.336**	.280**	.333**	1	.334**
	Achievement	.236**	.238**	.236**	.202**	.209**	.221**	.230**	.174**	-0.02	0.037	-.104**	.138**	.134**	.278**	.190**	.155**	.164**	.233**	.180**	.181**	.178**	.177**	.087**	.246**	.174**	0.03	.198**	.230**	.278**	.311**	.221**	.392**	.392**	.272**	.303**	.334**	1
	** Correlation is significant at the 0.01 level (2-tailed).
	* Correlation is significant at the 0.05 level (2-tailed).
	Table 3 Bivariate correlations (Senior III)
		LLM-Integrative 1	LLM-Integrative 2	LLM-Integrative 3	LLM-Integrative 4	LLM-Development 1	LLM-Development 2	LLM-Development 3	LLM-Development 4	LLM-Requirement 1	LLM-Requirement 2	LLM-Requirement 3	TP-Validity 1	TP-Validity 2	TP-Validity 3	TP-Importance 1	TP-Importance 2	TP-Importance 3	LLP-Amusement 1	LLP-Amusement 2	LLP-Communicative 1	LLP-Communicative 2	LLP-Communicative 3	LLP-Communicative 4	LLP-Communicative 5	LLP-Communicative 6	LLP-Communicative 7	LLP-Curriculum 1	LLP-Curriculum 2	LLP-Curriculum 3	LLP-Curriculum 4	LLP-Curriculum 5	LLP-Test 1	LLP-Test 2	LLP-Test 3	LLP-Test 4	LLP-Time	Achievement
	LLM-Integrative 1	1	.563**	.518**	.561**	.415**	.377**	.422**	.437**	-0.041	-.133**	-.243**	.206**	.239**	.196**	.205**	.078*	.250**	.209**	.184**	.155**	.085*	.129**	.113**	.210**	.158**	.113**	.153**	.125**	.223**	.184**	.147**	.156**	.135**	.157**	.103**	.094**	.202**
	LLM-Integrative 2	.563**	1	.459**	.518**	.290**	.250**	.345**	.406**	-0.006	-.107**	-.211**	.184**	.203**	.208**	.169**	.114**	.181**	.240**	.215**	.268**	.194**	.204**	.198**	.243**	.270**	.145**	.139**	.140**	.250**	.206**	.168**	.167**	.145**	.158**	.158**	.093**	.280**
	LLM-Integrative 3	.518**	.459**	1	.648**	.439**	.368**	.350**	.351**	0.007	-.107**	-.164**	.107**	.150**	.163**	.189**	.101**	.185**	.246**	.164**	.136**	.079*	.091**	0.053	.149**	.151**	.081*	.117**	.120**	.162**	.150**	.145**	.116**	.106**	.168**	.164**	.110**	.152**
	LLM-Integrative 4	.561**	.518**	.648**	1	.418**	.343**	.354**	.362**	-0.001	-.104**	-.180**	.107**	.164**	.145**	.188**	.101**	.187**	.228**	.178**	.198**	.151**	.147**	.134**	.245**	.199**	.140**	.130**	.117**	.185**	.183**	.107**	.134**	.116**	.158**	.139**	.104**	.176**
	LLM-Development 1	.415**	.290**	.439**	.418**	1	.681**	.617**	.526**	.076*	-.075*	-.123**	.251**	.268**	.311**	.282**	.138**	.288**	.149**	0.063	0.011	0.039	-0.026	0.012	.082*	0.004	-0.025	.160**	.198**	.229**	.236**	.180**	.243**	.212**	.208**	.208**	.187**	.182**
	LLM-Development 2	.377**	.250**	.368**	.343**	.681**	1	.598**	.453**	.145**	0.011	-0.003	.283**	.266**	.309**	.336**	.204**	.352**	.115**	0.038	0.011	0.032	-0.008	0.017	.085*	-0.01	-0.031	.179**	.186**	.210**	.233**	.190**	.212**	.207**	.192**	.181**	.148**	.138**
	LLM-Development 3	.422**	.345**	.350**	.354**	.617**	.598**	1	.622**	.072*	-0.051	-.117**	.280**	.288**	.310**	.326**	.137**	.365**	.131**	0.063	.096**	.081*	0.042	.081*	.146**	0.069	0.01	.196**	.153**	.245**	.216**	.162**	.207**	.193**	.180**	.180**	.166**	.164**
	LLM-Development 4	.437**	.406**	.351**	.362**	.526**	.453**	.622**	1	0.068	-0.067	-.182**	.256**	.279**	.253**	.249**	.126**	.289**	.199**	.138**	.167**	.112**	.073*	.139**	.202**	.145**	0.055	.133**	.136**	.228**	.206**	.153**	.147**	.109**	.137**	.162**	.173**	.180**
	LLM-Requirement 1	-0.041	-0.006	0.007	-0.001	.076*	.145**	.072*	0.068	1	.464**	.326**	.097**	.112**	.121**	.166**	.207**	.126**	0.05	0.024	0.067	.090*	.070*	.094**	.124**	0.062	.090*	.100**	0.046	0.064	.088*	.120**	0.061	0.067	0.052	0.017	0.06	-0.007
	LLM-Requirement 2	-.133**	-.107**	-.107**	-.104**	-.075*	0.011	-0.051	-0.067	.464**	1	.550**	0.016	0.039	0.046	.085*	.122**	0.061	-0.013	0.003	0.042	0.057	0.024	.072*	.077*	0.052	0.036	.080*	0.055	.073*	0.062	.091*	0.061	.081*	0.017	-0.028	0.03	-0.014
	LLM-Requirement 3	-.243**	-.211**	-.164**	-.180**	-.123**	-0.003	-.117**	-.182**	.326**	.550**	1	-0.044	-0.061	-0.056	0.03	.122**	-0.008	-.112**	-.082*	-0.053	-0.032	-0.069	-0.029	-.082*	-0.058	-0.004	-0.022	0.011	-0.057	-0.039	-0.006	-0.032	-0.011	-0.046	-0.059	-0.068	-.152**
	TP-Validity 1	.206**	.184**	.107**	.107**	.251**	.283**	.280**	.256**	.097**	0.016	-0.044	1	.679**	.541**	.415**	.206**	.377**	0.057	.075*	.180**	.185**	.094**	.159**	.183**	.117**	.082*	.263**	.231**	.263**	.244**	.199**	.248**	.231**	.181**	.247**	.248**	.160**
	TP-Validity 2	.239**	.203**	.150**	.164**	.268**	.266**	.288**	.279**	.112**	0.039	-0.061	.679**	1	.593**	.382**	.201**	.340**	.095**	.106**	.240**	.244**	.152**	.218**	.232**	.187**	.165**	.256**	.237**	.315**	.258**	.207**	.276**	.263**	.210**	.256**	.230**	.216**
	TP-Validity 3	.196**	.208**	.163**	.145**	.311**	.309**	.310**	.253**	.121**	0.046	-0.056	.541**	.593**	1	.475**	.250**	.416**	.090*	.077*	.209**	.222**	.092**	.182**	.182**	.150**	.129**	.285**	.293**	.367**	.343**	.329**	.369**	.333**	.254**	.318**	.264**	.272**
	TP-Importance 1	.205**	.169**	.189**	.188**	.282**	.336**	.326**	.249**	.166**	.085*	0.03	.415**	.382**	.475**	1	.438**	.653**	.083*	0.038	.120**	.161**	.069*	.135**	.177**	.118**	.093**	.231**	.219**	.250**	.265**	.244**	.286**	.250**	.243**	.276**	.233**	.195**
	TP-Importance 2	.078*	.114**	.101**	.101**	.138**	.204**	.137**	.126**	.207**	.122**	.122**	.206**	.201**	.250**	.438**	1	.401**	0.068	.096**	.150**	.157**	.117**	.131**	.117**	.135**	.192**	.090*	0.066	.133**	.088*	.074*	.109**	.108**	.125**	.134**	.084*	.082*
	TP-Importance 3	.250**	.181**	.185**	.187**	.288**	.352**	.365**	.289**	.126**	0.061	-0.008	.377**	.340**	.416**	.653**	.401**	1	.082*	-0.012	.130**	.129**	0.014	.113**	.157**	.104**	.078*	.242**	.195**	.228**	.240**	.168**	.259**	.210**	.254**	.236**	.189**	.156**
	LLP-Amusement 1	.209**	.240**	.246**	.228**	.149**	.115**	.131**	.199**	0.05	-0.013	-.112**	0.057	.095**	.090*	.083*	0.068	.082*	1	.593**	.207**	.111**	.181**	.195**	.206**	.306**	.222**	.106**	.106**	.160**	.116**	.184**	.114**	.151**	.156**	.161**	.083*	.154**
	LLP-Amusement 2	.184**	.215**	.164**	.178**	0.063	0.038	0.063	.138**	0.024	0.003	-.082*	.075*	.106**	.077*	0.038	.096**	-0.012	.593**	1	.295**	.202**	.250**	.229**	.268**	.407**	.290**	0.063	0.049	.120**	.080*	.138**	.080*	.123**	.086*	.095**	0.054	.167**
	LLP-Communicative 1	.155**	.268**	.136**	.198**	0.011	0.011	.096**	.167**	0.067	0.042	-0.053	.180**	.240**	.209**	.120**	.150**	.130**	.207**	.295**	1	.592**	.533**	.713**	.522**	.549**	.513**	.186**	.163**	.303**	.129**	.174**	.140**	.154**	.266**	.221**	.141**	.175**
	LLP-Communicative 2	.085*	.194**	.079*	.151**	0.039	0.032	.081*	.112**	.090*	0.057	-0.032	.185**	.244**	.222**	.161**	.157**	.129**	.111**	.202**	.592**	1	.514**	.498**	.491**	.549**	.582**	.199**	.187**	.307**	.151**	.192**	.155**	.152**	.267**	.202**	.165**	.222**
	LLP-Communicative 3	.129**	.204**	.091**	.147**	-0.026	-0.008	0.042	.073*	.070*	0.024	-0.069	.094**	.152**	.092**	.069*	.117**	0.014	.181**	.250**	.533**	.514**	1	.485**	.568**	.508**	.505**	.126**	0.065	.207**	0.029	.104**	.077*	0.025	.183**	.078*	.104**	.139**
	LLP-Communicative 4	.113**	.198**	0.053	.134**	0.012	0.017	.081*	.139**	.094**	.072*	-0.029	.159**	.218**	.182**	.135**	.131**	.113**	.195**	.229**	.713**	.498**	.485**	1	.501**	.425**	.462**	.214**	.183**	.298**	.115**	.173**	.109**	.138**	.280**	.225**	.101**	.152**
	LLP-Communicative 5	.210**	.243**	.149**	.245**	.082*	.085*	.146**	.202**	.124**	.077*	-.082*	.183**	.232**	.182**	.177**	.117**	.157**	.206**	.268**	.522**	.491**	.568**	.501**	1	.444**	.380**	.206**	.136**	.265**	.153**	.163**	.177**	.181**	.268**	.139**	.192**	.190**
	LLP-Communicative 6	.158**	.270**	.151**	.199**	0.004	-0.01	0.069	.145**	0.062	0.052	-0.058	.117**	.187**	.150**	.118**	.135**	.104**	.306**	.407**	.549**	.549**	.508**	.425**	.444**	1	.510**	.152**	.133**	.241**	.143**	.183**	.177**	.182**	.208**	.202**	.116**	.230**
	LLP-Communicative 7	.113**	.145**	.081*	.140**	-0.025	-0.031	0.01	0.055	.090*	0.036	-0.004	.082*	.165**	.129**	.093**	.192**	.078*	.222**	.290**	.513**	.582**	.505**	.462**	.380**	.510**	1	.121**	.127**	.203**	.087*	.183**	.120**	.141**	.232**	.194**	.115**	.088*
	LLP-Curriculum 1	.153**	.139**	.117**	.130**	.160**	.179**	.196**	.133**	.100**	.080*	-0.022	.263**	.256**	.285**	.231**	.090*	.242**	.106**	0.063	.186**	.199**	.126**	.214**	.206**	.152**	.121**	1	.425**	.528**	.515**	.447**	.488**	.422**	.430**	.401**	.311**	.156**
	LLP-Curriculum 2	.125**	.140**	.120**	.117**	.198**	.186**	.153**	.136**	0.046	0.055	0.011	.231**	.237**	.293**	.219**	0.066	.195**	.106**	0.049	.163**	.187**	0.065	.183**	.136**	.133**	.127**	.425**	1	.600**	.502**	.454**	.468**	.436**	.416**	.489**	.320**	.223**
	LLP-Curriculum 3	.223**	.250**	.162**	.185**	.229**	.210**	.245**	.228**	0.064	.073*	-0.057	.263**	.315**	.367**	.250**	.133**	.228**	.160**	.120**	.303**	.307**	.207**	.298**	.265**	.241**	.203**	.528**	.600**	1	.530**	.458**	.515**	.496**	.455**	.461**	.323**	.350**
	LLP-Curriculum 4	.184**	.206**	.150**	.183**	.236**	.233**	.216**	.206**	.088*	0.062	-0.039	.244**	.258**	.343**	.265**	.088*	.240**	.116**	.080*	.129**	.151**	0.029	.115**	.153**	.143**	.087*	.515**	.502**	.530**	1	.509**	.645**	.617**	.443**	.483**	.326**	.373**
	LLP-Curriculum 5	.147**	.168**	.145**	.107**	.180**	.190**	.162**	.153**	.120**	.091*	-0.006	.199**	.207**	.329**	.244**	.074*	.168**	.184**	.138**	.174**	.192**	.104**	.173**	.163**	.183**	.183**	.447**	.454**	.458**	.509**	1	.564**	.525**	.442**	.452**	.322**	.233**
	LLP-Test 1	.156**	.167**	.116**	.134**	.243**	.212**	.207**	.147**	0.061	0.061	-0.032	.248**	.276**	.369**	.286**	.109**	.259**	.114**	.080*	.140**	.155**	.077*	.109**	.177**	.177**	.120**	.488**	.468**	.515**	.645**	.564**	1	.780**	.491**	.565**	.330**	.344**
	LLP-Test 2	.135**	.145**	.106**	.116**	.212**	.207**	.193**	.109**	0.067	.081*	-0.011	.231**	.263**	.333**	.250**	.108**	.210**	.151**	.123**	.154**	.152**	0.025	.138**	.181**	.182**	.141**	.422**	.436**	.496**	.617**	.525**	.780**	1	.481**	.556**	.281**	.317**
	LLP-Test 3	.157**	.158**	.168**	.158**	.208**	.192**	.180**	.137**	0.052	0.017	-0.046	.181**	.210**	.254**	.243**	.125**	.254**	.156**	.086*	.266**	.267**	.183**	.280**	.268**	.208**	.232**	.430**	.416**	.455**	.443**	.442**	.491**	.481**	1	.461**	.309**	.155**
	LLP-Test 4	.103**	.158**	.164**	.139**	.208**	.181**	.180**	.162**	0.017	-0.028	-0.059	.247**	.256**	.318**	.276**	.134**	.236**	.161**	.095**	.221**	.202**	.078*	.225**	.139**	.202**	.194**	.401**	.489**	.461**	.483**	.452**	.565**	.556**	.461**	1	.320**	.249**
	LLP-Time	.094**	.093**	.110**	.104**	.187**	.148**	.166**	.173**	0.06	0.03	-0.068	.248**	.230**	.264**	.233**	.084*	.189**	.083*	0.054	.141**	.165**	.104**	.101**	.192**	.116**	.115**	.311**	.320**	.323**	.326**	.322**	.330**	.281**	.309**	.320**	1	.140**
	Achievement	.202**	.280**	.152**	.176**	.182**	.138**	.164**	.180**	-0.007	-0.014	-.152**	.160**	.216**	.272**	.195**	.082*	.156**	.154**	.167**	.175**	.222**	.139**	.152**	.190**	.230**	.088*	.156**	.223**	.350**	.373**	.233**	.344**	.317**	.155**	.249**	.140**	1
	** Correlation is significant at the 0.01 level (2-tailed).
	* Correlation is significant at the 0.05 level (2-tailed).
